# Supplementary material for: Group I Intron as a Potential Target for Antifungal Compounds: Development of a Trans-Splicing High-Throughput Screening Strategy
Source: Molecules. 2023 May 31;28(11):4460. doi: 10.3390/molecules28114460 (PMC10254303; doi:10.3390/molecules28114460)
Supplement: Supplementary file 1 [file molecules-28-04460-s001.zip]

Archive with 1 entries (1 files):
- molecules-2404624-supplementary.pdf
